# Supplementary material for: Scaling up from greenhouse resistance to fitness in the field for a host of an emerging forest disease
Source: Evol Appl. 2013 Jul 19;6(6):970–82. doi: 10.1111/eva.12080 (PMC3779097; doi:10.1111/eva.12080)
Supplement: Supplementary file 3 [file eva0006-0970-SD3.txt]

TableS2 Pairwisegeneticcorrelations of growth and resistancecharacter BLUPs by experiment- N, R1, and R2. SeeTable2 for explanation of traits 
and units. Correlations statistically significantafter sequentialcorrection for multiplecomparisons (Sokaland Rohlf 1995) areindicated by bold type
(for α= 0.05and 120 comparisons, criticalp = 0.0004). 
Nursery Growth R1 R2
 
Germ Stht Diam Lflen Lfwd Mvtri Bltri Leaves Stems Herbiv Lflen Lfles Stht Lflen Lfles Stles
N 
Germinationdate 1                               
Stem height -0.11 1 
        
    
    Diameter -0.10 0.79 1 
       
    
    Leaflength -0.06 0.68 0.51 1 
      
    
    Leafwidth -0.19 0.58 0.40 0.82 1 
     
    
    Midveintrich 0.27 -0.09 -0.03 -0.20 -0.37 1 
    
    
    Bladetrich 0.37 0.00 0.04 -0.09 -0.27 0.69 1 
   
    
    No.leaves -0.21 0.40 0.34 0.16 0.13 0.02 0.00 1 
  
    
    No.stems -0.24 0.26 0.14 0.13 0.16 -0.09 -0.24 0.13 1 
 
    
    Herbivoryscore -0.02 -0.10 -0.21 -0.10 0.03 -0.16 -0.06 0.06 0.14 1     
    
R1
Leaflength -0.08 0.21 0.06 0.36 0.40 -0.08 -0.14 -0.09 0.12 -0.01 1           
Leaflesion -0.16 0.03 -0.09 0.17 0.18 -0.05 -0.14 0.14 0.04 0.16 0.57 1         
R2
 
Stem height 0.09 0.30 0.07 0.16 0.20 -0.02 -0.05 0.03 -0.28 0.12 0.20 0.23 1 
   Leaflength -0.12 0.21 0.01 0.24 0.08 -0.14 -0.09 -0.05 0.11 -0.24 0.28 0.17 0.29 1 
  Leaflesion 0.04 -0.11 -0.19 0.06 -0.05 -0.03 0.04 0.07 -0.01 -0.09 -0.11 -0.05 -0.32 0.25 1 
 Stem lesion 0.16 -0.22 -0.25 -0.30 -0.39 0.08 0.14 0.05 -0.17 0.07 -0.34 -0.33 0.18 0.11 0.19 1 
