# Supplementary material for: Scaling up from greenhouse resistance to fitness in the field for a host of an emerging forest disease
Source: Evol Appl. 2013 Jul 19;6(6):970–82. doi: 10.1111/eva.12080 (PMC3779097; doi:10.1111/eva.12080)
Supplement: Supplementary file 4 [file eva0006-0970-SD4.txt]

TableS2 Relativefitness in afield diseasetrialand predictors for seed parents' predicted breeding values for traits measured in nursery studies. 
Parentis thewild maternalparentwithin thepopulation (Pop). Relativefitness is theaveraged field survivorship of open-pollinated offspring divided 
relativeto overallblock survivorship, 42 months after transplanting to an infested field site. Breeding values arebestlinear unbiased predictors 
(BLUPs) fromlinear models (Eqs 1-4), presented adeviancefromthepopulation mean of thetransformed traitwithin experiment(Table2).  
 
 
 
 Rel
fit
Stem 
height Diam 
Leaf
width
Leaf
length 
Nm 
stems Herbiv
Germ 
date
Nm 
leaves 
Midvn 
trich 
Blade
trich 
Leaf
length 
Leaf
lesion 
Leaf
length 
Leaf
lesion Stem ht
Stem 
lesion 
Pop Parent F 
N:
ln(cm) N:mm N:mm N:mm N:ln(x) 
N:
score N:days N:ln(x) N:cm-2 N:cm-2 
R1:
mm 
R1:
ln(mm) 
R2:
mm 
R2:
ln(mm) 
R2:
ln(cm) R2:cm 
BL BL-2 
 
-0.063 -0.138 -0.002 -2.206 -0.015 -0.018 0.098 0.015 0.083 0.079
  
 
   
BL BL-21
 
-0.040 -0.174 -0.022 -3.277 -0.014 -0.017 0.007 0.016 -0.008 0.051
  
 
   
BL BL-24 0.604 0.028 -0.025 0.023 1.147 0.018 -0.130 0.037 -0.048 -0.224 -0.144 0.312 0.014  
   
BL BL-4 
 
-0.007 -0.009 -0.020 -1.678 -0.015 0.000 0.003 -0.001 0.046 0.120
  
 
   
BL BL-5 
 
0.031 0.033 0.021 1.243 -0.015 0.054 0.001 -0.003 0.041 0.066
  
 
   
BL BL-8 
 
0.000 0.000 0.000 0.000 0.000 0.000 0.059 0.000 0.000 0.000
  
 
   
BL BL-9 
 
-0.007 -0.135 -0.039 1.046 -0.054 -0.001 -0.089 -0.031 0.078 -0.024
  
 
   
LP LP-10 0.830 -0.077 -0.305 -0.029 -1.419 -0.046 -0.050 -0.097 0.060 0.232 0.043 -2.287 0.051  
   
LP LP-11
 
0.067 0.089 0.026 3.292 -0.038 -0.065 -0.033 0.081 -0.126 -0.072 -5.155 -0.015  
   
LP LP-12
 
0.093 0.231 0.026 3.639 0.040 0.089 0.104 0.019 -0.278 -0.125 0.557 0.038  
   
LP LP-13 1.025 0.074 0.091 0.008 2.514 -0.091 -0.082 -0.166 0.024 -0.057 0.277 2.280 0.032 4.522 -0.005 0.077 -0.012
LP LP-14
 
-0.117 -0.480 -0.024 -3.834 -0.029 0.236 -0.123 -0.010 -0.169 0.007
  
 
   
LP LP-15
 
0.196 0.550 0.070 8.418 -0.011 0.140 0.116 0.084 0.132 0.087 9.012 0.030  
   
LP LP-16
 
0.007 -0.052 -0.022 -1.027 0.061 -0.020 0.054 -0.001 0.014 0.104 1.700 -0.002  
   
LP LP-19 1.332 0.015 -0.107 0.036 2.962 -0.017 0.026 -0.116 0.004 -0.164 -0.032 3.966 0.030  
   
LP LP-20
 
0.063 0.195 0.031 4.106 -0.030 0.032 0.066 0.006 -0.093 -0.091 -0.179 -0.031  
   
LP LP-22 1.301 0.004 -0.038 -0.042 -4.941 0.003 0.046 0.065 -0.080 0.198 -0.047 -0.260 -0.037 2.796 -0.048 0.169 -0.010
LP LP-23 0.783 -0.146 -0.392 -0.036 -5.243 -0.044 -0.140 0.169 -0.045 0.041 0.263 0.090 -0.051 -0.936 0.007 -0.040 0.074
LP LP-24 1.076 -0.062 -0.070 0.004 -3.153 0.017 -0.001 -0.027 -0.091 -0.300 -0.084 -4.728 -0.068  
   
LP LP-25 1.117 0.044 0.368 0.017 3.171 0.173 -0.095 -0.140 -0.105 0.283 -0.054 3.296 -0.021 -1.693 0.031 -0.089 -0.060
LP LP-26 1.169 -0.119 -0.204 -0.027 -2.798 0.017 -0.099 0.090 -0.004 0.083 -0.180 -7.135 -0.054  
   
LP LP-27 0.994 0.019 0.305 -0.021 -1.565 0.095 -0.292 -0.243 0.059 0.105 -0.107 1.888 0.041 -1.284 -0.034 -0.143 -0.134
LP LP-3 
 
0.015 -0.040 0.007 -0.563 -0.015 -0.019 -0.084 0.007 -0.063 -0.096
  
 
   
LP LP-7 
 
-0.028 -0.074 -0.023 -1.717 -0.050 0.056 0.105 0.069 0.012 -0.212 -4.877 0.013  
   
M
D 
MD-26
 
0.107 0.430 0.012 4.386 -0.013 -0.055 -0.068 0.057 0.091 0.024
  
 
   
M
D 
MD-27
 
0.028 -0.078 -0.017 -0.097 -0.035 -0.013 0.083 0.011 0.035 0.204 -7.410 -0.037  
   M
D 
MD-28
 
-0.108 -0.369 -0.004 -2.621 -0.050 0.069 0.036 -0.067 0.048 0.099 -0.988 0.019  
   
M
D 
MD-30
 
-0.037 -0.085 0.013 -0.375 -0.036 0.035 -0.011 -0.038 0.083 -0.040 3.974 0.006  
   
M
D 
MD-31
 
-0.042 -0.049 -0.003 -0.438 0.000 -0.017 0.009 0.012 -0.035 -0.091
  
 
   
OB OB-1 1.058 -0.107 -0.038 0.023 -1.620 -0.086 0.039 -0.042 -0.111 -0.281 -0.264 1.579 0.047  
   
OB OB-10
 
-0.036 0.076 -0.026 0.611 -0.057 -0.022 0.180 0.013 0.089 0.180 0.377 0.022  
   
OB OB-11 0.945 -0.009 -0.154 0.013 1.962 -0.014 -0.035 -0.158 -0.048 0.054 0.126 3.642 -0.005  
   
OB OB-12
 
-0.002 0.064 -0.042 -5.754 0.106 0.133 -0.062 0.087 -0.211 -0.091 0.205 0.029  
   
OB OB-13 1.061 -0.007 0.076 0.033 -2.024 0.013 0.026 -0.053 -0.008 -0.137 -0.042 -1.053 -0.024  
   
OB OB-14
 
-0.025 -0.109 -0.011 -3.127 0.018 -0.081 0.004 -0.063 -0.013 -0.247 6.875 0.084  
   
OB OB-15
 
0.106 0.116 -0.018 -0.022 0.004 -0.048 0.002 0.013 0.205 0.016 10.401 0.025  
   
OB OB-16
 
-0.091 -0.308 0.014 -1.950 -0.050 -0.094 -0.022 -0.069 0.167 0.145 -0.639 0.011  
   
OB OB-17 0.731 -0.001 -0.011 0.022 2.331 0.119 0.060 0.214 -0.066 -0.101 -0.290 -1.381 0.047  
   
OB OB-18 0.818 0.001 0.212 0.018 0.251 -0.027 -0.166 -0.118 0.122 0.075 -0.091 -5.113 -0.041 4.128 0.011 0.013 0.015
OB OB-19 0.766 0.038 -0.097 0.031 -1.227 0.124 0.064 -0.060 -0.012 0.187 0.370 4.974 0.023  
   
OB OB-2 1.214 -0.027 -0.244 0.032 2.055 -0.024 0.250 -0.136 -0.072 -0.301 -0.300 1.340 -0.012  
   
OB OB-20 0.768 -0.038 -0.293 -0.013 -1.235 0.027 0.000 0.038 -0.092 -0.059 0.067 -0.693 -0.082 -1.812 -0.029 -0.068 0.025
OB OB-21 1.029 -0.044 -0.053 -0.011 -3.241 0.001 -0.053 0.116 0.074 -0.115 0.018 3.538 0.066  
   
OB OB-22 0.808 0.152 0.273 0.029 6.207 0.035 -0.173 -0.022 0.095 0.125 0.391 -4.820 -0.009 -0.849 -0.013 -0.045 0.064
OB OB-23
 
0.008 0.128 0.011 3.782 -0.069 -0.122 0.191 -0.067 -0.304 -0.356 2.013 -0.044  
   
OB OB-24
 
-0.042 -0.191 0.007 1.535 0.034 -0.003 0.185 -0.060 -0.061 -0.050 -1.611 -0.077  
   
OB OB-25
 
0.099 0.450 0.019 4.777 -0.029 -0.199 0.168 0.017 0.064 0.203 -0.373 -0.013  
   
OB OB-3 
 
-0.014 0.154 -0.043 -6.002 0.014 -0.026 -0.095 0.067 0.148 -0.039 -7.121 -0.027  
   
OB OB-4 
 
0.058 0.099 0.009 -0.680 -0.014 -0.017 0.094 -0.006 -0.009 -0.067
  
 
   
OB OB-5 
 
-0.045 -0.126 -0.023 -1.512 -0.022 0.057 0.065 0.015 0.320 0.251
  
 
   
OB OB-7 1.335 -0.052 -0.131 -0.047 -3.187 -0.019 -0.143 0.128 0.052 0.086 0.057 -6.130 -0.035  
   
OB OB-8 
 
-0.033 -0.065 0.000 2.007 0.076 -0.092 -0.110 -0.055 -0.040 -0.302
  
 
   
OB OB-9 
 
0.089 0.135 -0.022 1.777 0.033 0.323 -0.053 0.102 0.148 0.343 -5.615 -0.016  
   
PR PR-1 
 
-0.023 -0.434 -0.042 -6.144 -0.050 0.154 -0.011 -0.041 -0.058 -0.017
  
 
   
PR PR-12
 
-0.015 0.067 0.013 -1.244 -0.053 -0.101 -0.084 0.106 0.183 0.119
  
 
   
PR PR-2 
 
0.016 0.101 0.028 1.845 -0.055 0.046 -0.005 -0.025 0.143 0.129
  
 
   
SM SM-18 1.052 0.056 0.094 -0.020 1.103 0.198 0.107 0.249 0.065 0.200 0.361 -4.304 -0.039  
   
SM SM-19 0.787 0.020 0.319 -0.014 0.578 -0.005 -0.149 -0.113 0.059 0.013 0.153 -6.272 -0.040 2.807 0.057 -0.065 0.032
SM SM-20 0.806 0.091 0.177 0.052 4.690 0.025 0.011 -0.120 0.113 -0.095 -0.173 -2.170 -0.023 -1.849 -0.007 -0.021 0.006
SM SM-21 0.996 0.069 0.068 0.055 1.986 0.053 0.116 -0.164 0.068 -0.562 -0.716 -1.910 -0.020 -1.735 0.030 -0.079 -0.036
SM SM-22
 
0.042 0.098 0.020 1.986 0.077 -0.071 -0.161 -0.055 0.054 -0.146 -4.273 -0.062  
   
SM SM-23 0.950 -0.023 -0.067 -0.001 4.914 -0.105 -0.156 0.149 0.064 0.210 0.390 -0.162 -0.001 -2.889 0.067 -0.159 -0.010SM SM-24 0.626 0.087 0.201 0.004 3.345 0.186 0.148 -0.133 0.015 -0.137 -0.021 6.130 0.127 5.945 0.029 -0.021 0.004
SM SM-25 1.185 0.125 0.488 0.069 6.762 0.062 -0.062 -0.236 0.101 -0.264 -0.468 4.555 0.012  
   
SM SM-26 1.144 -0.105 -0.318 0.004 -0.845 0.005 0.406 -0.118 0.112 0.033 -0.135 5.204 0.116 -1.898 0.004 -0.036 -0.080
SM SM-27 0.487 0.028 -0.171 0.004 -1.370 0.085 -0.059 -0.320 0.033 -0.122 -0.093 -3.241 -0.001  
   
SM SM-28 0.621 0.024 0.084 -0.007 2.731 -0.121 -0.093 0.317 -0.003 0.156 0.298 2.428 -0.005 1.344 0.047 0.125 0.076
SM SM-29 1.180 0.064 -0.054 0.032 3.034 0.000 0.050 0.031 0.008 0.097 0.114 6.856 -0.019 -0.164 -0.005 0.092 -0.022
SM SM-30 1.337 -0.151 -0.654 -0.038 -5.838 -0.072 -0.102 0.138 -0.082 0.069 0.082 2.397 0.074 -1.735 -0.037 0.013 -0.061
SM SM-31 1.196 0.136 0.112 0.056 12.191 -0.024 -0.066 -0.006 -0.015 -0.081 -0.240 1.573 0.089 1.708 -0.011 0.124 -0.070
SM SM-50 1.200 0.072 0.569 0.030 0.245 -0.091 0.055 -0.131 0.074 -0.249 -0.103 1.571 0.024 -2.616 -0.054 0.124 -0.024
SM SM-51 1.113 -0.019 -0.251 -0.031 -5.091 -0.051 -0.178 -0.029 0.020 0.181 0.126 4.163 0.008 2.898 -0.002 0.132 0.048
SM SM-52 1.283 0.086 0.756 -0.038 -2.174 0.038 -0.042 -0.218 0.015 -0.077 -0.078 -4.991 -0.101 -1.103 -0.050 -0.009 0.070
SM SM-53 0.764 0.011 0.101 -0.001 -1.072 -0.028 -0.050 0.226 -0.091 0.099 0.120 0.485 0.015 0.594 -0.013 -0.044 -0.022
SM SM-54 1.213 -0.087 -0.486 -0.026 -5.381 0.014 0.115 -0.221 -0.049 -0.048 -0.242 -6.847 0.005 -0.520 0.049 0.054 0.043
SM SM-55 1.009 -0.043 -0.271 -0.025 -2.643 -0.050 0.104 0.027 0.034 -0.238 -0.346 -5.414 -0.021 1.232 0.031 0.082 0.083
SM SM-56 1.105 -0.144 -0.197 -0.081 -6.604 -0.113 0.091 0.146 -0.087 0.112 0.444 -7.731 -0.060 -1.416 0.056 -0.143 0.057
SM SM-57 1.114 0.017 0.369 -0.035 -5.932 0.001 -0.054 0.068 -0.018 0.089 0.293 -2.795 -0.048 -0.505 0.044 -0.081 -0.068
SM SM-58 1.073 0.055 0.402 0.033 0.396 0.006 0.069 0.107 0.014 -0.002 0.116 0.220 -0.013 -3.903 -0.039 -0.022 -0.129
SM SM-59 1.073 0.031 -0.018 -0.005 -1.471 -0.049 -0.011 0.268 -0.121 0.175 0.191 0.071 -0.001 0.539 0.013 0.076 0.035
SM SM-60
 
-0.027 -0.156 0.027 3.722 0.064 -0.002 0.034 -0.046 -0.021 -0.019 3.505 -0.025  
   
SM SM-62 0.917 -0.188 -0.465 -0.112 -14.855 -0.015 0.011 -0.123 -0.022 0.141 -0.226 -0.413 0.023 -2.418 -0.016 -0.089 0.097
SM SM-63 0.941 -0.148 -0.411 -0.002 -0.739 -0.004 0.159 0.058 -0.155 -0.002 0.067 -2.817 -0.067 0.988 -0.021 -0.132 -0.028
SM SM-64 0.904 0.011 0.250 -0.024 0.261 -0.051 -0.050 0.277 -0.058 0.041 0.097 0.584 -0.019 0.862 -0.043 0.043 -0.022
SM SM-65 1.100 0.020 0.460 0.031 7.535 -0.103 0.046 -0.206 -0.072 0.061 0.280 2.151 0.071 -1.840 -0.045 0.125 -0.013
SM SM-73 1.122 -0.022 -0.132 0.018 -1.008 0.119 0.343 0.146 0.124 0.111 0.045 0.223 0.021 -2.986 -0.034 0.068 0.094
SM SM-74 1.128 0.012 -0.066 0.057 10.403 0.107 -0.133 -0.199 -0.010 -0.336 -0.454 16.771 0.057 5.351 0.034 -0.029 -0.022
 
